# Supplementary material for: Differentiation of mucosal lesions in mucocutaneous leishmaniasis and paracoccidioidomycosis
Source: PLoS One. 2018 Nov 26;13(11):e0208208. doi: 10.1371/journal.pone.0208208 (PMC6258372; doi:10.1371/journal.pone.0208208)
Supplement: S1 File — (XLSX) [file pone.0208208.s001.xlsx]

## Sheet: Folha1
Code	Age	Sex	Decade_Diag	Diagn	SepNasal	MucNasal	ExtNose	RegNasal	Farin	HardPalate	SoftPalate	Tongue	Gum	Lips	BucMuc	Mounth	BucReg	Larin	OralPain	Disf	Hoars	NasalObs	TimeEvol
1	32	M	9999	P	0	0	0	0	0	0	0	0	1	0	0	1	1	0	0	0	0	0	4
2	49	M	9999	P	0	0	0	0	1	0	0	0	0	0	0	0	0	0	0	0	1	0	7
3	43	M	9999	P	0	1	1	1	0	0	0	1	1	1	0	1	1	0	0	0	0	0	12
4	55	M	9999	P	0	0	0	0	0	0	0	0	1	1	1	1	1	0	0	0	0	0	1
5	39	M	9999	P	0	0	0	0	0	0	1	0	0	0	0	1	1	0	0	0	0	0	2
6	49	M	9999	P	0	0	0	0	0	0	0	0	1	1	0	1	1	0	0	0	0	0	24
7	48	F	9999	P	0	0	0	0	1	0	0	0	1	0	0	1	1	0	0	0	1	0	5
8	39	M	9999	P	0	1	1	1	0	0	0	0	0	1	1	1	1	0	0	0	1	0	24
9	35	M	9999	P	0	0	0	0	0	1	1	0	1	0	1	1	1	0	1	0	0	0	4
10	46	M	9999	P	0	0	0	0	0	0	0	1	1	0	0	1	1	0	0	0	0	0	12
11	53	M	9999	P	0	0	0	0	0	1	1	0	0	1	0	1	1	0	1	0	0	0	7
12	43	M	9999	P	0	0	0	0	0	0	1	0	0	1	0	1	1	0	0	0	0	0	8
13	79	M	9999	P	0	0	0	0	0	0	0	0	1	0	0	1	1	0	0	0	0	0	3
14	46	M	9999	P	0	0	0	0	0	0	1	1	1	1	1	1	1	0	1	0	0	0	6
15	75	F	9999	P	0	0	0	0	0	0	1	0	1	0	0	1	1	0	0	1	0	0	1
16	60	M	9999	P	0	0	0	0	0	0	1	0	0	1	1	1	1	0	0	0	0	0	12
17	40	M	9999	P	0	0	0	0	0	0	0	0	1	0	1	1	1	0	1	0	0	0	7
18	58	M	9999	P	0	0	0	0	1	0	0	0	0	0	1	1	1	0	0	0	0	0	36
19	43	F	9999	P	0	0	0	0	0	1	1	0	1	1	1	1	1	0	1	0	0	0	3
20	47	M	9999	P	0	0	0	0	0	0	0	0	1	1	0	1	1	0	0	0	0	0	14
21	43	M	2000	P	0	0	0	0	0	0	0	0	0	1	1	0	1	0	1	0	0	0	24
22	53	M	2000	P	0	0	0	0	0	1	1	0	1	1	0	0	1	0	1	0	0	0	12
23	56	M	2000	P	0	0	0	0	0	1	1	0	0	0	0	0	1	0	1	0	0	0	8
24	69	M	2000	P	0	0	0	0	0	0	0	1	0	0	0	0	1	0	0	0	0	0	4
25	71	F	2000	P	0	0	0	0	1	0	0	0	0	0	0	0	0	0	0	0	1	0	9
26	45	M	9999	P	0	0	0	0	0	1	1	0	1	1	1	0	1	0	0	0	0	0	12
27	37	F	2000	P	0	0	0	0	0	1	1	0	1	0	0	0	1	0	1	0	0	0	6
28	49	M	2000	P	0	0	0	0	1	0	0	0	0	0	0	0	0	0	0	0	0	0	7
29	60	M	2000	P	1	1	0	1	0	0	0	0	0	1	1	0	1	0	1	0	0	0	6
30	46	M	2000	P	0	0	0	0	0	0	0	0	0	0	0	0	0	1	0	0	0	0	4
31	44	M	2000	P	0	0	0	0	0	0	0	0	1	1	1	0	1	0	0	0	0	0	12
32	66	M	2000	P	0	0	0	0	0	0	1	0	1	1	1	0	1	0	0	0	0	0	3
33	55	M	2000	P	0	0	0	0	0	0	0	0	0	1	1	0	1	0	0	0	0	0	6
34	65	M	2000	P	0	0	0	0	0	0	0	0	1	0	0	0	1	0	0	0	0	0	2
35	69	M	9999	P	0	0	0	0	0	1	0	0	1	0	0	0	1	0	0	0	0	0	2
36	47	M	2000	P	0	0	0	0	0	0	0	0	1	0	0	0	1	0	0	0	0	0	18
37	40	M	2000	P	0	0	0	0	0	0	0	0	1	0	0	0	1	0	0	0	0	0	0
38	55	M	2000	P	0	0	0	0	0	0	0	0	1	1	1	0	1	0	0	0	0	0	2
39	39	M	2000	P	0	0	0	0	0	0	1	0	0	0	0	0	1	0	0	0	0	0	2
40	49	M	2000	P	0	0	0	0	0	0	0	0	1	1	0	0	1	0	0	0	0	0	24
41	52	M	2000	P	0	0	0	0	0	1	1	0	1	0	1	0	1	0	1	0	0	0	5
42	49	M	2000	P	0	0	0	0	0	0	0	0	1	1	1	0	1	0	0	0	0	0	3
43	49	M	2000	P	0	1	0	1	0	0	0	0	1	1	1	0	1	0	0	0	0	0	4
44	48	M	2000	P	0	0	0	0	0	0	0	0	1	0	0	0	1	0	0	0	1	0	5
45	54	M	2000	P	0	0	0	0	0	0	0	0	0	0	0	0	0	1	0	0	1	0	12
46	35	M	2000	P	0	0	0	0	0	1	0	0	1	0	1	0	1	0	0	0	0	0	4
47	39	M	2000	P	0	1	0	1	0	0	0	0	0	0	1	0	1	0	0	0	1	0	24
48	41	F	2000	P	0	0	0	0	0	0	0	0	0	0	0	0	0	1	0	0	1	0	24
49	9999	M	9999	P	0	0	0	0	0	0	0	0	0	1	0	0	1	0	0	0	0	0	0
50	78	M	9999	P	0	0	0	0	0	0	0	0	1	0	0	0	1	0	0	0	0	0	2
51	47	M	2000	P	0	0	0	0	0	0	1	0	0	0	0	0	1	0	0	0	0	0	8
52	51	M	2000	P	0	0	0	0	0	0	0	0	1	1	0	0	1	0	0	0	0	0	6
53	54	M	2000	P	0	0	0	0	0	1	1	0	0	1	1	0	1	0	0	0	1	0	4
54	56	M	2000	P	0	0	0	0	0	1	0	0	0	1	1	0	1	0	0	0	0	0	10
55	57	M	2000	P	0	0	0	0	0	0	1	0	0	0	0	0	1	0	0	0	0	0	10
56	46	M	2000	P	0	0	0	0	0	0	0	1	1	0	0	0	1	0	0	0	0	0	12
57	46	M	2000	P	0	0	0	0	1	0	1	0	0	0	0	0	1	0	0	0	0	0	12
58	53	M	2000	P	0	0	0	0	0	1	0	0	0	1	0	0	1	0	1	0	0	0	7
59	30	M	2000	P	0	0	0	0	0	0	1	0	1	0	0	0	1	0	0	0	1	0	3
60	42	M	2000	P	0	0	0	0	0	0	0	0	0	1	0	0	1	0	0	0	0	0	8
61	62	M	2000	P	0	0	0	0	0	0	0	0	0	0	0	0	0	1	0	0	1	0	24
62	54	M	2000	P	0	0	0	0	0	0	0	0	0	1	0	0	1	0	0	0	0	0	24
63	33	M	2000	P	0	0	0	0	0	0	0	0	1	1	1	0	1	0	0	0	0	0	36
64	79	M	2000	P	0	0	0	0	0	0	0	0	1	0	0	0	1	0	0	0	0	0	3
65	46	M	2000	P	0	0	0	0	0	0	0	1	1	1	0	0	1	0	1	0	0	0	6
66	39	M	9999	P	0	0	0	0	0	0	0	0	0	1	0	0	1	0	0	0	0	0	0
67	49	M	2000	P	0	0	0	0	0	1	0	0	1	0	0	0	1	0	0	0	1	0	10
68	38	M	2000	P	0	0	0	0	0	0	1	0	0	0	0	0	1	0	0	0	0	0	6
69	75	F	2000	P	0	0	0	0	0	1	1	0	1	0	0	0	1	0	0	0	0	0	1
70	43	M	2000	P	0	0	0	0	0	0	1	1	0	0	0	0	1	0	0	0	0	0	1
71	37	M	2000	P	0	1	0	1	0	1	0	0	1	0	0	0	1	0	0	0	0	0	36
72	64	M	9999	P	0	0	0	0	0	0	0	1	0	0	0	0	1	0	0	1	0	0	12
73	47	M	2000	P	0	0	0	0	0	1	0	0	1	1	0	0	1	0	0	0	0	0	2
74	61	M	2000	P	0	0	0	0	0	0	0	0	1	0	0	0	1	0	0	0	0	0	6
75	42	M	2000	P	0	0	0	0	0	0	0	0	0	0	1	0	1	0	0	0	0	0	4
76	44	M	2000	P	0	1	0	1	0	0	0	0	0	0	0	0	0	0	0	0	0	0	4
77	40	M	2000	P	0	0	0	0	0	0	0	0	1	0	1	0	1	0	0	0	0	0	7
78	60	M	2000	P	0	0	0	0	0	1	1	0	0	1	1	0	1	0	0	0	0	0	12
79	58	M	2000	P	0	0	0	0	0	0	0	0	0	0	1	0	1	0	0	0	0	0	0
80	47	M	2000	P	0	0	0	0	0	0	0	0	1	0	1	0	1	0	1	0	0	0	2
81	50	M	2000	P	0	0	0	0	0	0	1	0	0	0	0	0	1	0	0	0	0	0	6
82	49	M	2000	P	0	0	0	0	0	1	0	0	1	0	0	0	1	0	0	0	0	0	8
83	47	M	2000	P	0	0	0	0	0	0	0	0	1	0	0	0	1	0	0	0	0	0	12
84	9	F	1970	L	1	1	1	1	0	0	0	0	0	0	0	0	0	0	0	0	0	0	0
85	64	M	1990	L	1	0	1	1	0	0	0	0	0	0	0	0	0	0	0	0	0	1	36
86	32	M	1990	L	1	1	1	1	0	0	0	0	0	0	0	0	0	0	0	0	0	1	12
87	40	M	1980	L	0	1	1	1	0	0	0	0	0	0	0	0	0	0	0	0	0	0	2
88	52	F	1990	L	1	1	1	1	0	0	0	0	0	0	0	0	0	0	0	0	0	0	216
89	8	M	1990	L	1	0	1	1	1	0	1	0	0	0	0	0	1	0	0	0	0	0	12
90	64	M	1990	L	1	1	1	1	1	0	1	0	0	0	0	1	1	0	0	0	0	0	0
91	66	F	1990	L	1	1	1	1	1	0	1	0	0	0	0	1	1	0	0	0	0	1	12
92	58	M	2000	L	1	0	1	1	1	1	1	0	0	0	0	1	1	0	0	0	0	0	0
93	27	M	1990	L	1	1	1	1	0	0	0	0	1	0	0	1	1	0	0	0	0	0	24
94	55	M	2000	L	1	1	1	1	0	0	0	0	0	0	0	0	0	0	0	0	0	0	96
95	31	F	1990	L	1	0	1	1	0	0	0	0	0	0	0	0	0	0	0	0	0	0	144
96	34	M	1990	L	1	0	1	1	0	0	0	0	0	0	0	0	0	0	0	0	0	0	60
97	43	M	1990	L	1	1	1	1	0	0	0	0	0	0	0	0	0	0	0	0	0	0	6
98	18	M	1990	L	1	0	1	1	0	0	0	0	0	0	0	0	0	0	0	0	0	1	1
99	26	F	1990	L	1	0	1	1	0	0	0	0	0	0	0	0	0	0	0	0	0	0	3
100	22	F	2000	L	1	0	1	1	1	0	1	0	0	0	0	1	1	0	0	0	0	1	2
101	57	M	2000	L	1	0	1	1	1	1	1	0	0	0	0	0	1	0	0	0	0	0	48
102	9999	M	1990	L	1	0	1	1	1	0	1	0	0	0	0	1	1	0	0	0	1	0	12
103	46	M	1990	L	1	0	1	1	0	1	1	0	0	0	0	1	1	0	0	0	0	0	12
104	21	M	1970	L	1	0	1	1	0	0	0	0	0	0	0	0	0	0	0	0	0	0	192
105	67	M	1990	L	1	0	1	1	0	0	0	0	0	0	0	0	0	0	0	0	0	1	112
106	14	F	1990	L	0	0	0	0	1	1	1	0	0	1	0	1	1	0	0	0	0	0	24
107	11	F	1970	L	1	1	1	1	0	0	0	0	0	0	0	0	0	0	0	0	0	1	60
108	78	M	1970	L	1	1	1	1	0	0	0	0	0	1	0	1	1	0	0	0	0	1	12
109	47	M	1980	L	1	1	1	1	0	0	0	0	0	0	0	0	0	0	0	0	0	0	0
110	57	M	1990	L	0	0	0	0	1	1	1	0	0	0	0	1	1	0	1	1	0	0	8
111	50	M	1980	L	0	0	0	0	1	0	1	0	0	0	0	1	1	0	0	0	0	0	0
112	60	M	1980	L	0	1	1	1	0	0	0	0	0	0	0	0	0	0	0	0	0	0	24
113	62	M	1990	L	1	1	1	1	0	0	0	0	0	0	0	0	0	0	0	0	0	1	60
114	58	M	1990	L	1	0	1	1	0	0	0	0	0	0	0	0	0	0	0	0	0	1	240
115	49	M	1980	L	0	0	0	0	1	0	0	0	1	0	0	1	1	0	0	0	0	0	3
116	57	M	1970	L	1	1	1	1	0	0	0	0	0	0	0	0	0	0	0	0	0	0	96
117	60	M	1980	L	1	1	1	1	0	0	0	0	0	0	0	0	0	0	0	0	0	0	6
118	61	M	1980	L	1	0	1	1	0	0	0	0	0	0	0	0	0	0	0	0	0	0	0
119	68	M	1980	L	1	0	1	1	0	0	0	0	0	0	0	0	0	0	0	0	0	0	60
120	46	F	1970	L	1	1	1	1	0	0	0	0	0	0	0	0	0	0	0	0	0	0	36
121	18	M	1990	L	1	1	1	1	0	0	0	0	0	0	0	0	0	0	0	0	0	1	48
122	52	F	1990	L	0	0	1	1	1	0	1	0	0	0	0	1	1	0	0	0	0	0	4
123	82	M	1990	L	1	0	1	1	1	0	1	0	0	0	0	1	1	1	0	0	1	0	60
124	38	F	1990	L	1	0	1	1	0	0	0	0	0	0	0	0	0	0	0	0	0	0	24
125	68	M	1990	L	0	1	1	1	0	0	0	0	0	0	0	0	0	0	0	0	0	1	6
126	76	M	1990	L	1	1	1	1	0	0	0	0	0	0	0	0	0	0	0	0	0	1	999
127	75	M	1980	L	1	1	1	1	0	0	0	0	0	0	0	0	0	0	0	0	0	0	360
128	64	F	1980	L	1	0	1	1	0	0	0	0	0	0	0	0	0	0	0	0	0	0	0
129	42	M	1970	L	1	0	1	1	0	0	0	0	0	0	0	0	0	0	0	0	0	0	36
130	16	M	1980	L	1	0	1	1	0	0	0	0	0	0	0	0	0	0	0	0	0	0	6
131	69	M	1980	L	1	1	1	1	0	0	0	0	0	0	0	0	0	0	0	0	0	0	108
132	67	M	1980	L	1	1	1	1	0	0	0	0	0	0	0	0	0	0	0	0	0	1	60
133	70	M	1990	L	0	1	1	1	0	0	0	0	0	0	0	0	0	0	0	0	0	1	24
134	33	M	1990	L	1	0	1	1	0	0	0	0	0	0	0	0	0	0	0	0	0	0	96
135	47	M	1980	L	1	1	1	1	0	0	0	0	0	0	0	0	0	0	0	0	0	0	180
136	37	F	1990	L	1	0	1	1	0	0	0	0	0	0	0	0	0	0	0	0	0	0	12
137	62	F	1990	L	1	1	1	1	0	0	0	0	0	0	0	0	0	0	0	0	0	1	0
138	70	M	1990	L	1	0	1	1	0	0	0	0	0	0	0	0	0	0	0	0	0	1	180
139	38	F	1980	L	0	1	1	1	0	0	0	0	0	0	0	0	0	0	0	0	0	0	24
140	31	M	1990	L	1	1	1	1	1	1	1	0	0	0	0	1	1	0	0	0	0	0	24
141	67	M	1980	L	0	1	1	1	0	0	0	0	0	0	0	0	0	0	0	0	0	0	6
142	57	M	1980	L	1	0	1	1	0	0	0	0	0	0	0	0	0	0	0	0	0	0	24
143	52	M	1970	L	0	1	1	1	1	0	1	0	0	0	0	1	1	0	0	0	0	0	180
144	45	M	1970	L	0	1	1	1	0	0	0	0	0	0	0	0	0	0	0	0	0	0	120
145	48	M	1990	L	1	1	1	1	0	1	1	0	0	0	0	1	1	0	0	0	0	1	24
146	54	M	1970	L	0	1	1	1	0	0	0	0	0	0	0	0	0	0	0	0	0	0	180
147	44	M	1980	L	1	1	1	1	0	0	0	0	0	0	0	0	0	0	0	0	0	0	0
148	55	M	1990	L	1	1	1	1	0	0	0	0	0	0	0	0	0	0	0	0	0	0	24
149	44	F	1970	L	0	1	1	1	0	0	0	0	0	0	0	0	0	0	0	0	0	1	120
150	55	F	1970	L	0	1	1	1	0	0	0	0	0	0	0	0	0	0	0	0	0	0	240
151	30	M	1990	L	1	1	1	1	0	0	0	0	0	0	0	0	0	0	0	0	0	1	2
152	38	F	1990	L	0	1	1	1	0	0	0	0	0	0	0	0	0	0	0	0	0	1	60
153	56	F	1990	L	0	1	1	1	0	0	0	0	0	0	0	0	0	0	0	0	0	1	444
154	52	F	1990	L	1	1	1	1	0	0	0	0	0	0	0	0	0	0	0	0	0	1	60
155	51	M	1980	L	1	0	1	1	1	0	1	0	0	1	0	1	1	0	0	0	0	0	240
156	54	M	1970	L	1	0	1	1	1	0	0	0	0	0	0	0	0	0	0	0	0	0	0
157	55	M	1970	L	0	1	1	1	0	0	0	0	0	0	0	0	0	0	0	0	0	0	12
158	50	F	1980	L	1	0	1	1	0	0	0	0	0	0	0	0	0	0	0	0	0	0	72
159	59	F	1990	L	1	0	1	1	0	0	0	0	0	0	0	0	0	0	0	0	0	1	60
160	50	M	1970	L	1	0	1	1	0	0	0	0	0	0	0	0	0	0	0	0	0	0	0
161	75	M	1990	L	1	1	1	1	0	0	0	0	0	0	0	0	0	0	0	0	0	1	72
162	21	M	1970	L	1	0	1	1	0	0	0	0	0	0	0	0	0	0	0	0	0	0	3
163	16	M	1990	L	1	1	1	1	0	0	0	0	0	0	0	0	0	0	0	0	0	1	13
164	30	F	1980	L	1	1	1	1	0	0	0	0	0	0	0	0	0	0	0	0	0	0	0
165	39	F	1980	L	1	0	1	1	0	0	0	0	0	0	0	0	0	0	0	0	0	0	36
166	9999	F	1980	L	0	1	1	1	1	0	0	0	0	0	0	0	0	0	0	0	0	0	0
167	77	M	1990	L	1	1	1	1	0	0	0	0	0	0	0	0	0	0	0	0	0	0	4
168	63	M	1980	L	1	0	1	1	0	0	0	0	0	0	0	0	0	0	0	0	0	0	0
169	31	M	1990	L	0	1	1	1	1	1	1	0	1	0	0	1	1	0	0	0	0	1	4
170	70	M	2000	L	1	0	1	1	1	1	1	0	1	1	0	1	1	0	0	0	1	0	2
171	51	F	2000	L	1	0	1	1	0	0	0	0	0	0	0	0	0	0	0	0	0	1	0
172	58	F	1990	L	1	0	1	1	0	0	0	0	0	0	0	0	0	0	0	0	0	0	12
173	35	M	2000	L	1	1	1	1	0	0	0	0	0	0	0	0	0	0	0	0	0	0	24
174	65	M	2000	L	0	1	1	1	1	0	1	0	0	0	0	1	1	0	0	0	0	0	36
175	36	M	2000	L	1	1	1	1	1	0	1	0	0	0	0	1	1	0	0	0	0	0	12
176	81	M	1990	L	1	1	1	1	0	0	0	0	0	0	0	0	0	0	0	0	0	0	120
177	68	M	2000	L	1	1	1	1	1	0	1	0	0	0	0	1	1	0	0	0	0	0	12
178	40	M	1990	L	1	1	1	1	0	0	0	0	0	0	0	0	0	0	0	0	0	0	264
179	65	M	2000	L	1	1	1	1	0	1	1	0	0	1	0	1	1	0	0	0	1	0	180
180	58	M	1980	L	0	1	1	1	0	0	0	0	0	0	0	0	0	0	0	0	0	0	36
181	13	M	1980	L	1	0	1	1	0	0	0	0	0	0	0	0	0	0	0	0	0	0	132
182	33	M	2000	L	1	1	1	1	0	0	1	0	0	0	0	1	1	1	0	0	0	0	0
183	37	F	1990	L	0	1	1	1	0	0	0	0	0	0	0	0	0	0	0	0	0	1	5
184	64	M	1990	L	0	1	1	1	0	0	0	0	0	0	0	0	0	0	0	0	0	1	4
185	84	M	2000	L	1	0	1	1	1	0	1	0	0	0	0	1	1	0	0	1	0	0	7
186	43	F	2000	L	1	1	1	1	0	0	0	0	0	0	0	0	0	0	0	0	0	1	36
187	51	F	2000	L	1	0	0	1	0	0	0	0	0	0	0	0	0	0	0	0	0	0	9999
188	53	M	2000	L	1	1	1	1	0	1	1	0	1	0	0	1	1	0	0	0	0	1	60
189	38	M	2000	L	1	1	1	1	0	0	0	0	0	0	0	0	0	0	0	0	0	1	9999
190	72	M	2000	L	1	0	1	1	0	1	1	0	0	0	0	0	1	0	0	0	1	0	5
191	70	M	2000	L	1	1	1	1	0	1	1	0	0	0	0	1	1	0	0	1	0	1	9999
192	52	M	2000	L	1	1	1	1	0	0	0	0	0	0	0	0	0	0	0	0	0	0	9999
193	65	M	2000	L	1	0	1	1	0	0	0	0	0	0	0	0	0	0	0	0	0	1	9999
194	78	F	2000	L	0	0	0	0	0	0	1	0	0	0	0	0	1	1	0	0	0	0	9999
195	11	M	2000	L	0	0	0	0	0	0	0	0	0	1	0	1	1	0	0	0	0	1	9999
196	26	F	2000	L	0	1	1	1	0	0	0	0	0	0	0	0	0	0	0	0	0	1	48
197	76	M	2000	L	1	0	1	1	0	0	0	0	0	0	0	0	0	0	0	0	0	0	576
198	76	F	2000	L	1	1	1	1	0	0	0	0	0	0	0	0	0	0	0	0	0	1	600
199	67	M	2000	L	1	0	1	1	1	0	1	0	0	0	0	0	1	0	0	1	0	0	0
200	83	M	2000	L	1	1	1	1	0	0	0	0	0	0	0	0	0	0	0	0	0	1	9999
201	9999	M	9999	L	1	1	1	1	0	0	0	0	0	0	0	0	0	0	0	0	0	1	9999
202	9999	M	2000	L	1	0	1	1	0	0	0	0	0	0	0	0	0	0	0	0	0	1	9999
203	74	M	2000	L	1	0	1	1	0	0	1	0	0	0	0	1	1	0	0	0	0	0	240
204	9999	M	2000	L	1	0	1	1	0	0	0	0	0	0	0	0	0	0	0	0	0	0	8
205	57	F	2000	L	1	1	1	1	0	0	0	0	0	0	0	0	0	0	0	0	0	1	9999
